# Supplementary material for: Multiscale model for forecasting Sabin 2 vaccine virus household and community transmission
Source: PLoS Comput Biol. 2021 Dec 21;17(12):e1009690. doi: 10.1371/journal.pcbi.1009690 (PMC8726461; doi:10.1371/journal.pcbi.1009690)
Supplement: S1 Data — List of the parameters used in the model. (XLSX) [file pcbi.1009690.s002.xlsx]

## Sheet: Individuals
Parameter	Point estimate	CI/Posterior Range
minimum fertility age	15	assumed
maximum fertility age	50	assumed
elder age	60	assumed
infant age	10	assumed
probability of male birth	0.5	assumed
t_post_marriage_moveout (days)	0	assumed
Base Fertility (Equation 2)
A	-1.25e-06	(-1.30e-06, -1.21e-06)
B	0.000179	(1.76e-04, 1.82e-04)
C	-0.00963	(-9.63e-03, -9.63e-03)
D	0.209	(2.09e-01, 2.09e-01)
E	-1.19	(-1.27e+00, -1.11e+00)
Child Preference (Equation 3)
x0	1.37	(-1.33, 4.06)
y0	0.481	(2.74e-01, 7.07e-01)
c	-4.10142	(-28.53, 20.32)
k	1 - 0.481
Birth interval and age probability (Equation 4)
Age 15-19
λ	1.12e-06	(3.22e-08, 4.46e-2)
k	0.19	(0.16, 0.47)
α	4030000	(3.93e2, 1.33e7)
Age 20-29
λ	0.62	(0.22, 1.28)
k	0.61	(0.48, 0.79)
α	15.23	(7.58, 35.44)
Age 30-39
λ	0.00405	(5.51e-8, 4.38e-1)
k	0.25	(0.13, 0.49)
α	327.49	(22.16, 5078.89)
Age 40-49
λ	1.82e-09	(3.02e-10, 8.32e7)
k	0.13	(0.10, 1.83e7)
α	105000	(1.33e4, 1.27e8)
P(Marriage| x = age) (Equation 8)
p	0.000219	(6.44e-04, -2.06e-04)
r	0.476	(5.91e-01, 3.61e-01)
k	0.985	(1.02, 9.55e-01)
Mortality (Equation 10)
Male
max young age	7
elder age	32
minimum mortality	0.001
2015
Achild	-0.462076
Bchild	-4.03801
Aelder	0.0898744
Belder	-9.57843
2004
Achild	-0.557817
Bchild	-3.24008
Aelder	0.0860155
Belder	-9.20627
Female
max young age	7
elder age	32
minimum mortality	0.001
2015
a_young	-0.442061
b_young	-4.15441
a_elder	0.0980005
b_elder	-10.3149
2004
a_young	-0.53981
b_young	-3.34479
a_elder	0.0882826
b_elder	-9.46103
Oral Susceptibility (Equation 11)
α	0.44	(0.29, 0.83)
g	0.46	(0.42, 0.50)
bwpv	2.3	(0.3, 37)
bSabin1	14	(3, 59)
bSabin2	8	(2, 30)
bSabin3	18	(0.3, 37)
Shedding Duration (Equation 12)
mSabin	30.3	(23.6, 38.36)
sSabin	1.86	(1.57, 2.27)
mwpv	43	(35.7, 51.7)
swpv	1.69	(1.21, 1.94)
d	1.16	(1.13, 1.21)
Shedding Concentration (Equation 13)
h	1.65	(1.26, 2.09)
u	0.17	(0.01, 0.078)
e	0.32	(0.08, 0.71)
Immune Waning (Equation 14)
l	0.87	(0.73, 1.02)
Immune Boosting and Waning (Equation 15-19)
α	4.82	(4.56, 5.17)
β	-0.3	(-0.33, -0.27)
γ	3.31	(2.43, 4.43)
δ	0.32	(-0.42, -0.25)
	-0.09	(-0.18, 0)
Var(θsampling)	0.36	(0.29, 0.44)
Initializing Infant Immunity (Equation 20)
ρ	0.31	(0.28, 0.34)
Initializing Adult immunity (Equation 21, 21a)
α	0.6085	(5.23e-02, 1.33e-01)
β	24.624	(2.09e+01, 2.85e+01)
γ	2.2602	(6.75e-01, 2.30)
