# Supplementary material for: Multiscale model for forecasting Sabin 2 vaccine virus household and community transmission
Source: PLoS Comput Biol. 2021 Dec 21;17(12):e1009690. doi: 10.1371/journal.pcbi.1009690 (PMC8726461; doi:10.1371/journal.pcbi.1009690)
Supplement: S1 Table — The average number of household, bari, village, and non-village members reletive to each infected individual. The probability of contacting each of these individuals under mass action was quantified as the average number of individuals in each category divided by the average number of individuals in the population. The expected number of contacts (E(Contact)) was quantified by taking these probabilities and multiplying it with the number of contacts an individual infection makes using the βma parameter of the mass action model calibrated without the tOPV data. The expected number of contacts for the multiscale model were the same as the β parameters identified for that model. (XLSX) [file pcbi.1009690.s009.xlsx]

## Sheet: Sheet1
	Household	Bari	Village	Non-Village
Average Size	4.27	34.86	1832.4	80000
Mass Action P(Contact)	0	0	0.02	0.98
Mass Action E(Contact)	0	0.01	0.43	18.57
Multiscale E(Contact)	1	15	4	2
